# Supplementary material for: New Polymethoxyflavones from Hottonia palustris Evoke DNA Biosynthesis-Inhibitory Activity in An Oral Squamous Carcinoma (SCC-25) Cell Line
Source: Molecules. 2022 Jul 10;27(14):4415. doi: 10.3390/molecules27144415 (PMC9325269; doi:10.3390/molecules27144415)
Supplement: Supplementary file 1 [file molecules-27-04415-s001.zip]

Archive with 1 entries (1 files):
- molecules-1784808-supplementary.pdf
